# Supplementary material for: Antioxidant availability trades off with warning signals and toxin sequestration in the large milkweed bug (Oncopeltus fasciatus)
Source: Ecol Evol. 2023 Apr 7;13(4):e9971. doi: 10.1002/ece3.9971 (PMC10082154; doi:10.1002/ece3.9971)
Supplement: Supplementary file 1 — Data S1 [file ECE3-13-e9971-s002.csv]

Label	SAMPLE	Treatment	Treat	Instar	Batch	Sex	Mass	R	G	B	MDA	GSH	SOD	cardenolide	L	A	B.1	L_black	A_black	B_black	GSH_umol_mg	GSH_nmol_mg	SOD_U_mg_bug	MDA_umol_mg	MDA_nmol_mg	vol_homog	ugCGbug	CG_mg_bug	redness	luminance
CA11.1_a1	CA11.1	Control	0	A1	1	m	25.67	19.24015081	12.6876553	7.071864392	0.434284758	45.04651163	9.48328341	0	41.20152674	18.35462838	25.54108591	22.08676742	2.568539792	-2.598913656	0.0009009302326	0.9009302326	0.1896656682	8.68569516e-06	0.00868569516	513.4	0	0	0.205228492287408	12.9998901673333
CA11.2_a1	CA11.2	Control	0	A1	1	m	31.04	20.94535582	13.49366706	7.552775785	0.310199953	33.34418605	8.288222421	0	42.36946151	19.9537308	25.65214663	28.13996797	0.024239141	-2.416523998	0.000666883721	0.666883721	0.16576444842	6.20399906e-06	0.00620399906	620.8	0	0	0.216373408327083	13.9972662216667
CA11.3_a1	CA11.3	Control	0	A1	1	m	32.32	22.43452863	14.30039967	7.752695666	0.268358734	15.53023256	14.50141062	0	43.28456635	20.72456142	27.1087138	25.4800887	1.568513089	-3.215631953	0.0003106046512	0.3106046512	0.2900282124	5.36717468e-06	0.00536717468	646.4	0	0	0.221427653092765	14.8292079886667
CA11.4_a1	CA11.4	Control	0	A1	1	m	27.72	22.74149543	14.47258436	7.966253604	0.262359271	38.89302326	9.219718199	0	43.69806037	20.97539592	27.20844371	23.75524218	2.672214935	-1.539825448	0.0007778604652	0.7778604652	0.18439436398	5.24718542e-06	0.00524718542	554.4	0	0	0.222198455978535	15.0601111313333
CA12.1_a1	CA12.1	Control	0	A1	2	m	30.13	18.46006723	11.35793678	6.114852361	1.480989578	13.36997886	10.65598725	0	39.03215817	21.16695123	24.97699037	29.64654395	-0.830893206	-5.333224437	0.0002673995772	0.2673995772	0.213119745	2.961979156e-05	0.02961979156	602.6	0	0	0.238182624417723	11.9776187903333
CA12.2_a1	CA12.2	Control	0	A1	2	m	34.21	25.50153383	17.19838993	10.77519838	0.230866675	54.98520085	6.378172295	0	47.29540695	19.51116904	24.35358636	25.21681291	2.126765849	-1.493552349	0.001099704017	1.099704017	0.1275634459	4.6173335e-06	0.0046173335	684.2	0	0	0.194453365927977	17.8250407133333
CA12.3_a1	CA12.3	Control	0	A1	2	m	27.88	20.86186191	13.12831735	6.804422247	0.862333607	30.30443975	5.814922143	0	41.77353967	20.58505409	28.17736372	33.42808478	-1.455059519	-4.104289171	0.000606088795	0.606088795	0.11629844286	1.724667214e-05	0.01724667214	557.6	0	0	0.227522911863572	13.5982005023333
CA13.1_a1	CA13.1	Control	0	A1	3	f	37.76	23.51955609	14.68624948	7.991710048	0.257639089	51.33333333	9.646412744	0	43.93877162	22.13138924	27.56788361	23.6137121	2.016840456	-1.315561428	0.0010266666666	1.0266666666	0.19292825488	5.15278178e-06	0.00515278178	755.2	0	0	0.231203255060694	15.3991718726667
CA13.2_a1	CA13.2	Control	0	A1	3	f	32.65	21.28771168	12.891864	6.940761191	0.321341608	41.48583878	7.015033698	0	41.07259441	22.86759227	25.92665484	31.34794267	-1.157722765	-2.767292162	0.0008297167756	0.8297167756	0.14030067396	6.42683216e-06	0.00642683216	653	0	0	0.245639318597884	13.706778957
CA13.3_a1	CA13.3	Control	0	A1	3	m	31.26	22.25033364	14.00550356	7.220161618	0.367336585	51.62527233	8.825783399	0	43.14476549	20.99700895	29.08911455	23.6262146	1.312550788	-2.105659719	0.0010325054466	1.0325054466	0.17651566798	7.3467317e-06	0.0073467317	625.2	0	0	0.227406969932003	14.491999606
CA13.4_a1	CA13.4	Control	0	A1	3	f	32.73	19.75822834	12.67406053	6.775705993	0.457506174	41.06753813	7.454818645	0	41.23769717	19.50557404	26.69945164	22.54585662	2.366349451	-1.828408414	0.0008213507626	0.8213507626	0.1490963729	9.15012348e-06	0.00915012348	654.6	0	0	0.218429474354888	13.069331621
CA13.5_a1	CA13.5	Control	0	A1	3	m	29.65	19.16032639	12.33798602	6.563740171	0.504933007	42.09586057	7.467757105	0	40.70619481	19.18156304	26.83083603	22.07994182	2.371732623	-2.653116146	0.0008419172114	0.8419172114	0.1493551421	1.009866014e-05	0.01009866014	593	0	0	0.216593837828406	12.6873508603333
CA13.6_a1	CA13.6	Control	0	A1	3	f	32.72	23.78015182	15.13563632	8.319349808	0.241136562	43.40305011	6.963052232	0	44.62945972	21.30030484	27.65368209	23.43768441	2.48433232	-2.603825915	0.0008680610022	0.8680610022	0.13926104464	4.82273124e-06	0.00482273124	654.4	0	0	0.222133892519439	15.7450459826667
CA13.7_a1	CA13.7	Control	0	A1	3	m	28.88	21.20880008	13.35967364	7.330905142	0.345668549	42.8496732	7.713156017	0	42.07186545	21.16549253	26.12761075	23.26062268	1.635105471	-3.026070092	0.000856993464	0.856993464	0.15426312034	6.91337098e-06	0.00691337098	577.6	0	0	0.227060254484386	13.9664596206667
CA13.8_a1	CA13.8	Control	0	A1	3	f	37.12	22.02034425	14.16550682	7.970198372	0.405875216	41.29847495	8.181009629	0	43.29768638	20.36486406	26.07272389	29.64560837	-0.467897447	-4.018509018	0.000825969499	0.825969499	0.16362019258	8.11750432e-06	0.00811750432	742.4	0	0	0.217069301888331	14.7186831473333
CA31.1_a1	CA31.1	Control	0	A3	1	m	31.59	16.92601869	10.99254832	6.292039548	0.422175851	34.87307692	11.16465985	0	38.39383227	18.42958689	22.73917768	23.77723865	3.622442279	-1.707514656	0.0006974615384	0.6974615384	0.223293197	8.44351702e-06	0.00844351702	631.8	0	0	0.212527755019616	11.4035355193333
CA31.2_a1	CA31.2	Control	0	A3	1	m	28.45	18.59751645	12.55893774	6.918527469	0.545546982	32.92692308	10.35336286	0	41.04149751	16.91118758	26.01629911	26.29824123	2.382258529	-2.405592703	0.0006585384616	0.6585384616	0.2070672572	1.091093964e-05	0.01091093964	569	0	0	0.193814696408494	12.691660553
CA31.3_a1	CA31.3	Control	0	A3	1	m	33.42	17.92226756	11.83114085	6.521873745	0.620002646	29.02307692	21.29028717	0	39.84400511	17.76761173	25.03416676	26.6189245	2.370054148	-2.622974722	0.0005804615384	0.5804615384	0.4258057434	1.240005292e-05	0.01240005292	668.4	0	0	0.204720300480022	12.0917607183333
CA31.4_a1	CA31.4	Control	0	A3	1	m	26.46	18.27409204	11.58224252	6.373537421	0.523654787	37.09615385	17.05482347	0	39.37073193	19.79019502	24.51842952	25.26354824	1.750849192	-3.313555224	0.000741923077	0.741923077	0.3410964694	1.047309574e-05	0.01047309574	529.2	0	0	0.224134999108879	12.0766239936667
CA32.1_a1	CA32.1	Control	0	A3	2	m	37.98	19.39834056	12.4069798	6.068524015	0.856116746	18.84143763	5.947687608	0	40.81368176	19.09678812	30.31264733	21.27386198	3.238233909	-1.915613687	0.0003768287526	0.3768287526	0.11895375216	1.712233492e-05	0.01712233492	759.6	0	0	0.219817334988793	12.6246147916667
CA32.2_a1	CA32.2	Control	0	A3	2	m	35.99	18.3367566	11.58854992	6.146612972	1.505836968	38.21987315	12.29990635	0	39.34134475	19.9211288	26.90273093	23.90495145	2.534633156	-1.057033455	0.000764397463	0.764397463	0.245998127	3.011673936e-05	0.03011673936	719.8	0	0	0.225501672822966	12.023973164
CA32.3_a1	CA32.3	Control	0	A3	2	f	48.45	17.47287894	11.0271826	5.528125554	0.566489296	18.23255814	2.892046256	0	38.45833253	19.38569737	27.52603231	27.35652772	2.822279991	-0.46984885	0.0003646511628	0.3646511628	0.05784092512	1.132978592e-05	0.01132978592	969	0	0	0.226164295503483	11.3427290313333
CA33.1_a1	CA33.1	Control	0	A3	3	m	30.88	15.80434994	10.21495998	5.850258585	1.157458104	32.35729847	16.07150551	0	37.12850455	18.26304281	21.84280805	23.10470458	3.723179913	-1.547688324	0.0006471459694	0.6471459694	0.3214301102	2.314916208e-05	0.02314916208	617.6	0	0	0.214816994654561	10.6231895016667
CA33.2_a1	CA33.2	Control	0	A3	3	f	40.7	17.41839494	11.62543657	6.693865654	0.673531151	5.185185185	10.03554744	0	39.52624403	17.33888993	23.21864847	33.57407099	2.380119972	-0.410107563	0.0001037037037	0.1037037037	0.2007109488	1.347062302e-05	0.01347062302	814	0	0	0.199455721536101	11.9125657213333
CA33.3_a1	CA33.3	Control	0	A3	3	f	42.7	17.82494235	11.80132625	6.724736273	0.540657631	22.98474946	12.5317839	0	39.70574525	17.92370877	23.87515403	29.61295597	3.05413908	-0.742643303	0.0004596949892	0.4596949892	0.250635678	1.081315262e-05	0.01081315262	854	0	0	0.203320106940501	12.1170016243333
CA33.4_a1	CA33.4	Control	0	A3	3	m	29.42	18.18753969	11.57545385	6.295865617	0.675679713	51.92156863	19.91672657	0	39.36991865	19.54982091	24.9233689	24.99690535	3.988210501	-0.410354825	0.0010384313726	1.0384313726	0.3983345314	1.351359426e-05	0.01351359426	588.4	0	0	0.222157957031899	12.019619719
CA33.5_a1	CA33.5	Control	0	A3	3	m	30.94	19.40974789	12.87952731	6.864946452	1.020796212	23.79084967	12.36930118	0	41.58126128	17.72573405	27.2973829	26.44211412	3.296197771	-1.092352821	0.0004758169934	0.4758169934	0.2473860236	2.041592424e-05	0.02041592424	618.8	0	0	0.20224116334454	13.0514072173333
CA33.6_a1	CA33.6	Control	0	A3	3	m	35.5	19.63314152	13.51620174	7.470739113	0.685838181	NA	11.55930602	0	42.46731381	16.16804649	26.44263996	28.79220713	2.619784055	-0.626652207	NA	NA	0.2311861204	1.371676362e-05	0.01371676362	710	0	0	0.184526725975325	13.5400274576667
CA33.7_a1	CA33.7	Control	0	A3	3	m	29.16	17.53654617	11.92022498	6.581849522	0.788565191	31.0619137	3.073607581	0	40.0846867	16.22709101	25.18460837	28.44114116	2.961814601	-0.955712836	0.000621238274	0.621238274	0.06147215162	1.577130382e-05	0.01577130382	583.2	0	0	0.190663164044712	12.0128735573333
#N/A	CL41.1	Control	0	L4	1		20.95	NA	NA	NA	0.206454527	24.81860465	7.901806105	0	NA	NA	NA	NA	NA	NA	0.000496372093	0.496372093	0.1580361221	4.12909054e-06	0.00412909054	419	0	0	NA	NA
#N/A	CL41.2	Control	0	L4	1		15.27	NA	NA	NA	0.25547712	6.860465116	10.72884234	0	NA	NA	NA	NA	NA	NA	0.00013720930232	0.13720930232	0.2145768468	5.1095424e-06	0.0051095424	305.4	0	0	NA	NA
#N/A	CL41.3	Control	0	L4	1		19.49	NA	NA	NA	0.180887516	8.813953488	7.292765377	0	NA	NA	NA	NA	NA	NA	0.00017627906976	0.17627906976	0.14585530754	3.61775032e-06	0.00361775032	389.8	0	0	NA	NA
CL4b2.1_a1CL4b2.2_a1	CL42.1	Control	0	L4	2		31.51	26.50098095	14.25149642	6.360445195	0.158228327	33.01538462	1.252102522	0	42.89379218	30.54269558	33.69642129	25.15271751	9.060441435	1.043476512	0.0006603076924	0.6603076924	0.02504205044	3.16456654e-06	0.00316456654	630.2	0	0	0.300582573638026	15.7043075216667
CL4b2.3_a1CL4b2.4_a1	CL42.2	Control	0	L4	2		28.79	26.1806408	13.71238052	6.511825345	0.158526967	41.43461538	10.11103098	0	42.01863703	32.11943737	30.39604036	4.524965696	5.00159813	2.012793157	0.0008286923076	0.8286923076	0.2022206196	3.17053934e-06	0.00317053934	575.8	0	0	0.312542391311664	15.4682822216667
CL4b2.5_a1CL4b2.6_a1	CL42.3	Control	0	L4	2		28.48	25.6034272	13.32341017	5.919023305	0.175973448	12.78076923	8.079088819	0	41.48292139	32.01556409	32.48650818	3.89436204	3.757487156	1.292743134	0.0002556153846	0.2556153846	0.16158177638	3.51946896e-06	0.00351946896	569.6	0	0	0.315464030978893	14.948620225
CL4b2.7_a1CL4b2.8_a1	CL42.4	Control	0	L4	2		26.29	27.1437697	14.53673717	6.54920367	0.20504321	27.13076923	10.73297938	0	43.29198305	30.97949847	33.75980949	4.205546887	4.183551007	1.445725594	0.0005426153846	0.5426153846	0.2146595876	4.1008642e-06	0.0041008642	525.8	0	0	0.30246831136965	16.07657018
CL4b3.1_a1CL4b3.2_a1	CL43.1	Control	0	L4	3		26.46	27.16004065	14.97793866	7.424492955	0.271185954	29.5272045	12.43411939	0	43.84177524	29.92254951	30.70414934	4.156194759	4.380258365	1.753845538	0.00059054409	0.59054409	0.2486823878	5.42371908e-06	0.00542371908	529.2	0	0	0.289100288848189	16.5208240883333
CL4b3.3_a1CL4b3.4_a1	CL43.2	Control	0	L4	3		29.03	27.63857225	15.34496934	7.14470601	0.31989988	40.49906191	13.23907244	0	44.39814693	29.21793562	33.5018453	3.599782813	4.002054296	1.631887554	0.0008099812382	0.8099812382	0.2647814488	6.3979976e-06	0.0063979976	580.6	0	0	0.286007212417789	16.7094158666667
CL4b3.5_a1CL4b3.6_a1	CL43.3	Control	0	L4	3		30.26	28.27861005	15.02656512	6.908877415	0.342932423	13.14446529	9.981984529	0	43.900587	32.05708142	33.19516161	3.280083972	3.79561299	1.218483668	0.0002628893058	0.2628893058	0.19963969058	6.85864846e-06	0.00685864846	605.2	0	0	0.306015271338296	16.7380175283333
CL5b1.1_a1	CL51.1	Control	0	L5	1		43.48	23.03607244	13.89958652	7.640922697	0.23297136	5.846511628	6.781856957	0	42.74354341	23.92783161	26.53743361	23.48178201	4.753577121	-0.108050108	0.00011693023256	0.11693023256	0.13563713914	4.6594272e-06	0.0046594272	869.6	0	0	0.247362201657062	14.8588605523333
CL5b1.2_a1	CL51.2	Control	0	L5	1		23.55	21.02442362	12.04569903	6.875688059	0.269886114	3.958139535	4.814188058	0	39.79700536	26.21510351	22.81344608	23.96385805	5.230341043	-0.37646954	7.91627907e-05	0.0791627907	0.09628376116	5.39772228e-06	0.00539772228	471	0	0	0.271505633197281	13.3152702363333
CL5b1.3_a1	CL51.3	Control	0	L5	1		38.12	21.47666983	12.66214344	7.076621914	0.228359877	16.51162791	3.526475448	0	40.69621712	24.74626696	24.24030486	30.21036295	4.314438893	0.466307053	0.0003302325582	0.3302325582	0.07052950896	4.56719754e-06	0.00456719754	762.4	0	0	0.258196625649723	13.7384783946667
CL5b1.4_a1	CL51.4	Control	0	L5	1		25.59	21.14685995	12.26309576	6.795813412	0.212491143	4.023255814	7.181998826	0	40.21681386	25.43310697	23.85096818	24.99037046	4.983636227	-0.06276508	8.046511628e-05	0.08046511628	0.14363997652	4.24982286e-06	0.00424982286	511.8	0	0	0.265901705081907	13.4019230406667
CL5b1.5_a1	CL51.5	Control	0	L5	1		57.04	22.86043143	15.74009115	9.212367049	0.245541529	27.3627907	6.846270931	0	45.47358957	17.31999688	26.69216972	26.11011175	4.734795976	0.083341556	0.000547255814	0.547255814	0.13692541862	4.91083058e-06	0.00491083058	1140.8	0	0	0.184462276779881	15.9376298763333
CL5b2.1_a1	CL52.1	Control	0	L5	2		20.3	19.27028012	10.87743126	6.154517863	0.192650993	12.73461538	1.862070342	0	37.90124341	26.23652228	21.68928894	24.93114904	4.502545083	-0.995729086	0.0002546923076	0.2546923076	0.03724140684	3.85301986e-06	0.00385301986	406	0	0	0.278390911807913	12.100743081
CL5b2.2_a1	CL52.2	Control	0	L5	2		19.42	17.00008185	10.00165172	5.922185015	0.219874214	45.10769231	5.024760958	0	36.47985983	23.4041879	19.54252697	23.40081965	5.339011534	-1.306423826	0.0009021538462	0.9021538462	0.10049521916	4.39748428e-06	0.00439748428	388.4	0	0	0.259184474650751	10.9746395283333
CL5b2.3_a1	CL52.3	Control	0	L5	2		30.79	19.05296212	11.78263059	6.550456009	0.225206949	16.16153846	8.698207615	0	39.44136954	21.47448518	24.37335375	32.73153911	3.78957979	1.173891898	0.0003232307692	0.3232307692	0.1739641523	4.50413898e-06	0.00450413898	615.8	0	0	0.23577725903878	12.4620162396667
CL5b2.4_a1	CL52.4	Control	0	L5	2		33.83	18.15884225	10.18021984	5.422969569	0.211796511	2.926923077	6.026565863	0	36.59051674	25.9558976	23.45308169	27.95472134	3.99237085	-0.524822075	5.853846154e-05	0.05853846154	0.12053131726	4.23593022e-06	0.00423593022	676.6	0	0	0.281541512724072	11.254010553
CL5b2.5_a1	CL52.5	Control	0	L5	2		17.85	26.327851	16.02746428	9.087238	0.073551393	2.369230769	3.70157295	0	45.48310952	24.92593919	27.41287634	22.06770832	5.482325581	-1.237667071	4.738461538e-05	0.04738461538	0.074031459	1.47102786e-06	0.00147102786	357	0	0	0.243189943267021	17.14751776
CL5b3.1_a1	CL53.1	Control	0	L5	3		36.95	25.52851078	15.84296297	8.447382107	0.382442698	6.723044397	5.613511833	0	45.45587062	23.10000064	29.50064293	24.51565743	4.251144217	-1.066739128	0.00013446088794	0.13446088794	0.11227023666	7.64885396e-06	0.00764885396	739	0	0	0.23411174251437	16.6062852856667
CL5b3.2_a1	CL53.2	Control	0	L5	3		33.95	25.68629006	15.75752269	8.676927376	0.203070541	27.14164905	5.617850885	0	45.15810197	23.97956682	28.28705575	25.36855011	5.695870395	-0.432386636	0.000542832981	0.542832981	0.1123570177	4.06141082e-06	0.00406141082	679	0	0	0.239571765027821	16.7069133753333
CL5b3.3_a1	CL53.3	Control	0	L5	3		47.35	24.65491846	15.5561583	9.0779558	0.269013492	43.10359408	4.216162045	0	45.04843726	22.39866923	25.60863898	26.89418848	5.424719179	0.723981672	0.0008620718816	0.8620718816	0.0843232409	5.38026984e-06	0.00538026984	947	0	0	0.226274969315196	16.42967752
CL5b3.4_a1	CL53.4	Control	0	L5	3		31.28	22.42329664	12.84485082	6.520312285	0.276188201	11.84778013	5.015037517	0	41.05802553	26.20263553	27.74986587	23.13458088	5.185122739	-1.010742798	0.0002369556026	0.2369556026	0.10030075034	5.52376402e-06	0.00552376402	625.6	0	0	0.271589139488077	13.9294865816667
CL5b3.5_a1	CL53.5	Control	0	L5	3		46.56	25.33558593	16.22979149	9.275489265	0.354575406	19.53065539	4.248128101	0	46.02435524	21.59931878	27.17703253	28.82432827	4.454125868	0.230269688	0.0003906131078	0.3906131078	0.08496256202	7.09150812e-06	0.00709150812	931.2	0	0	0.219071616937095	16.9469555616667
HA11.1_a1	HA11.1	High	NA	A1	1	m	29.04	18.281208	11.62420644	6.666288344	0.503507447	10.39069767	13.24096518	10.03136516	39.49090144	19.94795479	23.288033	30.44285518	-1.382434399	-6.433319173	0.0002078139534	0.2078139534	0.2648193036	1.007014894e-05	0.01007014894	580.8	58.26216884928	2.006273032	0.222601882791362	12.1905675946667
HA11.2_a1	HA11.2	High	10	A1	1	m	32.36	17.6719744	11.24977271	6.484387048	0.669333983	15.13023256	6.136740597	9.27699942	38.74724034	19.72362272	23.07407728	28.51320922	-0.890054931	-6.757044393	0.0003026046512	0.3026046512	0.12273481194	1.338667966e-05	0.01338667966	647.2	60.04074024624	1.855399884	0.222054416891691	11.8020447193333
HA11.3_a1	HA11.3	High	10	A1	1	m	31.5	18.94015502	12.24574621	7.163394337	0.665057457	20.48372093	7.218763335	10.58929868	40.45354525	19.50033573	23.27935307	28.78940411	-0.31105913	-5.409611704	0.0004096744186	0.4096744186	0.1443752667	1.330114914e-05	0.01330114914	630	66.712581684	2.117859736	0.214661386907753	12.7830985223333
HA11.4_a1	HA11.4	High	10	A1	1	f	38.23	20.49498517	13.08918354	7.151678797	0.229622409	18.75813953	11.10918482	7.614449318	41.7721989	20.14567036	26.33043238	29.7355084	-0.192629721	-3.809210382	0.0003751627906	0.3751627906	0.2221836964	4.59244818e-06	0.00459244818	764.6	58.220079485428	1.5228898636	0.220514662546787	13.5786158356667
HA12.1_a1	HA12.1	High	10	A1	2	f	44.95	19.44286428	13.01445766	7.774841938	0.688316375	14.79915433	6.534268347	12.46280128	41.78885418	17.73718611	22.87114659	25.04757213	0.903617791	-3.11567729	0.0002959830866	0.2959830866	0.13068536694	1.37663275e-05	0.0137663275	899	112.0405835072	2.492560256	0.198057209768675	13.4107212926667
HA12.2_a1	HA12.2	High	10	A1	2	m	40.58	22.43833028	14.24603172	7.840228481	0.352724261	41.70824524	5.650517125	8.799010907	43.33337656	21.04467733	26.78125037	28.1597388	0.384303445	-2.253590772	0.0008341649048	0.8341649048	0.1130103425	7.05448522e-06	0.00705448522	811.6	71.412772521212	1.7598021814	0.223318550831005	14.8415301603333
HA12.3_a1	HA12.3	High	10	A1	2	m	32.86	17.76692663	11.54211028	7.017869768	1.040883081	32.1987315	7.755419217	9.824260435	39.35339516	18.92886507	21.18441626	22.58205441	2.264067304	-2.808709067	0.00064397463	0.64397463	0.15510838434	2.081766162e-05	0.02081766162	657.2	64.56503957882	1.964852087	0.212385564531332	12.1089688926667
HA12.4_a1	HA12.4	High	10	A1	2	m	36.23	26.62291921	16.7406108	9.157424364	0.2424973	7.606765328	6.165694627	9.188092928	46.54155467	22.75617843	28.82518695	31.07768854	1.845843967	-0.055512107	0.00015213530656	0.15213530656	0.12331389254	4.849946e-06	0.004849946	724.6	66.576921356288	1.8376185856	0.22789446356699	17.5069847913333
HA13.1_a1	HA13.1	High	10	A1	3	f	43.01	22.6537826	15.07882738	9.457288891	0.307579443	49.44662309	7.295442146	18.64770859	44.50645108	19.54678235	22.99369679	29.90359854	-0.035633336	-0.677619745	0.0009889324618	0.9889324618	0.14590884292	6.15158886e-06	0.00615158886	860.2	160.40758929118	3.729541718	0.200753545116944	15.7299662903333
HA13.2_a1	HA13.2	High	10	A1	3	f	33.5	22.24879797	14.35008836	7.732863874	0.380340966	42.51851852	9.994259771	18.05728103	43.64237309	19.98595181	27.77447989	30.65686211	0.263779761	-0.515723981	0.0008503703704	0.8503703704	0.19988519542	7.60681932e-06	0.00760681932	670	120.983782901	3.611456206	0.215818304928187	14.777250068
HA13.3_a1	HA13.3	High	10	A1	3	m	24.42	22.08716355	14.24487827	7.841374508	0.355860167	39.37690632	8.75483604	17.50355347	43.28354246	20.46314508	28.3729933	24.5768941	1.881404625	-2.314152124	0.0007875381264	0.7875381264	0.1750967208	7.11720334e-06	0.00711720334	488.4	85.48735514748	3.500710694	0.215850386797777	14.7244721093333
HA13.4_a1	HA13.4	High	10	A1	3	m	23.95	22.38551648	14.28744829	7.97010618	0.296006102	38.34858388	8.334009983	17.50355347	43.43170158	20.95702036	26.43872376	27.76501929	0.47228476	-2.496584092	0.0007669716776	0.7669716776	0.16668019966	5.92012204e-06	0.00592012204	479	83.8420211213	3.500710694	0.220818475975102	14.88102365
HA13.5_a1	HA13.5	High	10	A1	3	m	28.49	23.32811989	14.96492222	8.365255286	0.329869048	47.08496732	7.971157185	19.83815684	44.42059332	20.83657228	26.87918255	28.76455756	-0.053921158	-3.962593797	0.0009416993464	0.9416993464	0.1594231437	6.59738096e-06	0.00659738096	569.8	113.03781767432	3.967631368	0.218399928790614	15.5527657986667
HA31.1_a1	HA31.1	High	10	A3	1	f	36.16	16.61955935	10.85712123	5.955705154	0.465092594	21.72692308	8.561991232	14.71971993	38.28824164	17.88636001	24.4312607	27.42440027	0.884558306	-1.674612261	0.0004345384616	0.4345384616	0.17123982464	9.30185188e-06	0.00930185188	723.2	106.45301453376	2.943943986	0.20972104338522	11.144128578
HA31.2_a1	HA31.2	High	10	A3	1	m	37.46	17.17253947	11.16173074	6.365977312	0.737707561	21.24615385	5.784976115	13.28819969	38.71760998	18.56604355	23.47977293	27.84170675	0.150936514	-2.971484238	0.000424923077	0.424923077	0.1156995223	1.475415122e-05	0.01475415122	749.2	99.55519207748	2.657639938	0.212139175826685	11.566749174
HA31.3_a1	HA31.3	High	10	A3	1	m	29.9	16.80841399	11.4344693	6.135407139	0.419815799	31.43461538	7.341134965	16.15250971	39.27498803	15.9807157	25.92225932	28.02050151	2.520285577	-1.107437732	0.0006286923076	0.6286923076	0.1468226993	8.39631598e-06	0.00839631598	598	96.5920080658	3.230501942	0.190276064763641	11.459430143
HA31.4_a1	HA31.4	High	10	A3	1	m	36.59	18.05977794	12.37594074	6.821007539	0.398849972	23.85581395	0.651610176	13.63077213	40.74935944	16.03859237	25.73172811	26.45532072	2.729619313	-1.18766324	0.000477116279	0.477116279	0.01303220352	7.97699944e-06	0.00797699944	731.8	99.74999044734	2.726154426	0.186748907090371	12.4189087396667
HA32.1_a1	HA32.1	High	10	A3	2	f	45.76	16.52860848	10.61241642	5.756343704	0.913600228	19.74207188	4.911132841	11.37167569	37.762548	18.68640919	24.6033821	21.91714488	2.293589507	-2.212657936	0.0003948414376	0.3948414376	0.09822265682	1.827200456e-05	0.01827200456	915.2	104.07357591488	2.274335138	0.217979685063404	10.9657895346667
HA32.2_a1	HA32.2	High	10	A3	2	f	58.34	15.6263694	9.960438899	5.267481762	1.034985671	16.81183932	2.074438078	11.33617562	36.55189312	18.49411727	24.7207442	21.90693311	2.573514796	-0.792944685	0.0003362367864	0.3362367864	0.04148876156	2.069971342e-05	0.02069971342	1166.8	132.27049713416	2.267235124	0.22143951816067	10.2847633536667
HA32.3_a1	HA32.3	High	10	A3	2	f	43.94	19.00642138	12.7770658	6.794639918	0.671641182	17.44186047	6.141543259	12.39370776	41.31831544	17.11026239	27.61538403	27.50083801	0.831622606	-2.360854831	0.0003488372094	0.3488372094	0.12283086518	1.343282364e-05	0.01343282364	878.8	108.91590379488	2.478741552	0.19599345863848	12.8593756993333
HA32.4_a1	HA32.4	High	10	A3	2	m	29.64	19.38822556	12.66024606	6.51129424	0.473834518	26.19450317	9.308215843	11.5271753	41.08997031	18.46635947	29.03094697	29.51515652	-0.82006832	-4.127841998	0.0005238900634	0.5238900634	0.18616431686	9.47669036e-06	0.00947669036	592.8	68.3330951784	2.30543506	0.20993136832776	12.8532552866667
HA33.1_a1	HA33.1	High	10	A3	3	m	33.11	17.11934769	11.87362472	6.892539754	0.608048256	10.61913696	11.31140528	24.04825321	39.96686966	15.57699213	23.51678671	27.12128292	2.703387348	-1.313759258	0.0002123827392	0.2123827392	0.2262281056	1.216096512e-05	0.01216096512	662.2	159.24753275662	4.809650642	0.180930844061739	11.961837388
HA33.2_a1	HA33.2	High	10	A3	3	f	38.56	17.68828866	11.47568132	6.022050055	0.69322714	24.36772983	7.378370433	21.65442687	39.34172344	18.24098594	26.41056634	21.48525808	3.453251056	-1.926501608	0.0004873545966	0.4873545966	0.14756740866	1.38645428e-05	0.0138645428	771.2	166.99894002144	4.330885374	0.213023375907343	11.728673345
HA33.3_a1	HA33.3	High	10	A3	3	m	34.06	17.79934539	11.90233475	6.579094155	0.796884445	1.275797373	5.49259739	10.00881094	39.95106313	17.17867127	25.16299025	29.96109899	2.090198128	-2.011563994	2.551594746e-05	0.02551594746	0.1098519478	1.59376889e-05	0.0159376889	681.2	68.18002012328	2.001762188	0.19854131524561	12.0935914316667
HA33.4_a1	HA33.4	High	10	A3	3	m	30.9	16.63501032	11.04288844	6.17929344	1.078563857	22.81801126	15.44239868	12.22190023	38.54565968	17.31561815	23.95751185	28.46078243	3.776436564	0.182822873	0.0004563602252	0.4563602252	0.3088479736	2.157127714e-05	0.02157127714	618	75.5313434214	2.444380046	0.20204286201385	11.2857307333333
HA33.5_a1	HA33.5	High	10	A3	3	f	38.65	18.24919189	12.18489034	6.747784197	0.433683087	23.98123827	8.368554609	11.891203	40.43855281	17.4204228	25.49388939	28.26376572	2.142676006	-1.681144986	0.0004796247654	0.4796247654	0.16737109218	8.67366174e-06	0.00867366174	773	91.91899919	2.3782406	0.199260207821289	12.3939554756667
HA33.6_a1	HA33.6	High	10	A3	3	f	35.57	19.07258114	12.59685686	6.853743167	0.528304666	9.185741088	5.196729498	10	41.07740437	17.99302015	26.17563824	31.71267853	2.459018479	-0.507966539	0.00018371482176	0.18371482176	0.10393458996	1.056609332e-05	0.01056609332	711.4	71.14	2	0.20447866109907	12.841060389
HA33.7_a1	HA33.7	High	10	A3	3	m	33.77	17.65474218	11.55231359	6.014853667	0.571316506	19.17073171	10.03178173	22.62631899	39.46243946	17.83539825	26.88332969	28.99481582	2.394951008	-1.00961432	0.0003834146342	0.3834146342	0.2006356346	1.142633012e-05	0.01142633012	675.4	152.81815845846	4.525263798	0.208936793836923	11.740636479
#N/A	HL41.1	High	10	L4	1		33.16	NA	NA	NA	0.19498421	31.10232558	1.695387375	6.495014119	NA	NA	NA	NA	NA	NA	0.0006220465116	0.6220465116	0.0339077475	3.8996842e-06	0.0038996842	663.2	43.074933637208	1.2990028238	NA	NA
#N/A	HL41.2	High	10	L4	1		26.59	NA	NA	NA	0.239661685	20.22325581	8.756982778	8.34190312	NA	NA	NA	NA	NA	NA	0.0004044651162	0.4044651162	0.17513965556	4.7932337e-06	0.0047932337	531.8	44.36224079216	1.668380624	NA	NA
#N/A	HL41.3	High	10	L4	1		36.22	NA	NA	NA	0.205653489	2.906976744	6.416622552	6.701630559	NA	NA	NA	NA	NA	NA	5.813953488e-05	0.05813953488	0.12833245104	4.11306978e-06	0.00411306978	724.4	48.546611769396	1.3403261118	NA	NA
HL4b2.1_a1HL4b2.2_a1	HL42.1	High	10	L4	2		32.4	28.57536875	14.92250894	6.217217815	0.200523268	41.24615385	2.78917693	6.474124294	43.85236544	32.50096335	37.11527726	3.159363721	3.430757928	1.085159443	0.000824923077	0.824923077	0.0557835386	4.01046536e-06	0.00401046536	648	41.95232542512	1.2948248588	0.313874159730297	16.5716985016667
HL4b2.3_a1HL4b2.4_a1	HL42.2	High	10	L4	2		31.53	29.7559556	15.6206201	6.68782474	0.193363482	27.59230769	1.862070342	5.989323693	44.74015811	32.85235359	36.78573598	3.778727424	3.606757758	0.992486508	0.0005518461538	0.5518461538	0.03724140684	3.86726964e-06	0.00386726964	630.6	37.768675208058	1.1978647386	0.311511727845078	17.3548001466667
HL4b2.5_a1HL4b2.6_a1	HL42.3	High	10	L4	2		31.17	26.2704298	13.81257712	6.047646795	0.21276186	34.03846154	1.723027533	6.306924715	42.2542145	31.58486887	33.92343382	3.828259724	3.833130163	1.628797456	0.0006807692308	0.6807692308	0.03446055066	4.2552372e-06	0.0042552372	623.4	39.31736867331	1.261384943	0.310801350429226	15.3768845716667
HL4b2.8_a1HL4b2.7_a1	HL42.4	High	10	L4	2		30.17	26.9427906	13.93331532	6.070101065	0.20791724	19.9	1.100305201	5.981805067	42.29665744	32.89794493	33.77050256	3.470967984	3.477686561	0.754196704	0.000398	0.398	0.02200610402	4.1583448e-06	0.0041583448	603.4	36.094211774278	1.1963610134	0.318266013535176	15.6487356616667
HL4b3.1_a1HL4b3.2_a1	HL43.1	High	10	L4	3		22	25.27416845	12.54537442	5.61332802	0.304920498	5.636022514	8.590008616	9.224130221	40.35397614	34.35031709	31.0778152	3.029481399	3.541398359	0.523889096	0.00011272045028	0.11272045028	0.17180017232	6.09840996e-06	0.00609840996	440	40.5861729724	1.8448260442	0.336566575480662	14.47762363
HL4b3.3_a1HL4b3.4_a1	HL43.2	High	10	L4	3		27.26	26.42795	13.70745403	6.25586339	0.392891626	11.30956848	11.50488753	10.38710664	42.00264294	32.72590966	31.96402828	3.00988483	3.372173704	1.295476567	0.0002261913696	0.2261913696	0.2300977506	7.85783252e-06	0.00785783252	545.2	56.63050540128	2.077421328	0.316939527019382	15.4637558066667
HL4b3.5_a1HL4b3.6_a1	HL43.3	High	10	L4	3		19.39	24.0850845	11.87513906	5.71635844	0.414941371	8.645403377	10.1322279	4.366355191	39.19766758	34.5720194	27.558165	3.406088204	3.701419768	0.897866126	0.00017290806754	0.17290806754	0.202644558	8.29882742e-06	0.00829882742	387.8	16.932725430698	0.8732710382	0.339540309576429	13.892194
HL5b1.1_a1	HL51.1	High	10	L5	1		44.44	16.8024523	10.01242824	6.208625063	0.291222963	5.348837209	8.096345264	7.957837168	36.4232806	23.0799453	18.19696108	21.72509897	4.760242402	-0.625242431	0.00010697674418	0.10697674418	0.16192690528	5.82445926e-06	0.00582445926	888.8	70.729256749184	1.5915674336	0.253218508651242	11.007835201
HL5b1.2_a1	HL51.2	High	10	L5	1		23.98	16.05253136	9.470919235	5.266249199	0.318369779	0.893023256	8.137122756	7.386308621	35.59009545	22.52384429	21.54075361	25.49309426	4.907567267	0.164991779	1.786046512e-05	0.01786046512	0.16274245512	6.36739558e-06	0.00636739558	479.6	35.424736146316	1.4772617242	0.257865295309613	10.2632332646667
HL5b1.3_a1	HL51.3	High	10	L5	1		16.05	18.57826934	11.49166619	7.33154142	0.47700132	3.162790698	11.27648774	NA	39.02763657	22.18137339	18.03747955	21.63305778	5.138050781	-1.25016423	6.325581396e-05	0.06325581396	0.2255297548	9.5400264e-06	0.0095400264	321	NA	NA	0.235670713125736	12.4671589833333
HL5b1.4_a1	HL51.4	High	10	L5	1		31.22	17.4529603	11.33979265	6.77207564	0.397582816	11.15348837	7.237204528	8.39040926	38.69289165	18.99260106	21.19963064	23.3925452	4.31813644	-0.674737932	0.0002230697674	0.2230697674	0.14474409056	7.95165632e-06	0.00795165632	624.4	52.38971541944	1.678081852	0.212316191529716	11.8549428633333
HL5b1.5_a1	HL51.5	High	10	L5	1		31.63	18.59626764	12.09397199	7.161752123	0.397108109	5.465116279	11.26712371	8.674728208	40.1226388	19.25337103	22.30953388	22.85823631	5.325904463	-1.882271059	0.00010930232558	0.10930232558	0.2253424742	7.94216218e-06	0.00794216218	632.6	54.876330643808	1.7349456416	0.211868520037359	12.6173305843333
HL5b2.1_a1	HL52.1	High	10	L5	2		44.77	25.6454345	15.09919735	7.99247652	0.318563082	5.576923077	1.931943383	6.548215198	44.36755771	26.0056302	29.47893694	24.38845669	5.499146742	0.037872973	0.00011153846154	0.11153846154	0.03863886766	6.37126164e-06	0.00637126164	895.4	58.632718882892	1.3096430396	0.258837463271864	16.24570279
HL5b2.2_a1	HL52.2	High	10	L5	2		32.83	22.24008779	14.05630328	8.282839781	0.243166748	13.15384615	6.734330789	7.783437737	42.9020114	21.89898523	24.70122143	28.71555303	3.990775918	0.027389452	0.000263076923	0.263076923	0.13468661578	4.86333496e-06	0.00486333496	656.6	51.106052181142	1.5566875474	0.225471025320865	14.859743617
HL5b2.3_a1	HL52.3	High	10	L5	2		37.36	17.33284397	10.94381837	6.06737225	0.23761848	7.142307692	2.716390923	6.937101413	38.11049984	19.92040321	23.65959469	21.51680218	4.532366503	-1.977658146	0.00014284615384	0.14284615384	0.05432781846	4.7523696e-06	0.0047523696	747.2	51.834021757936	1.3874202826	0.225946949579057	11.44801153
HL5b2.4_a1	HL52.4	High	10	L5	2		36.17	20.74280171	13.02351465	6.972308731	0.225454368	15.77307692	5.743221533	7.117392449	41.32773633	21.19100138	27.24060806	24.66763281	4.183206502	0.123601184	0.0003154615384	0.3154615384	0.11486443066	4.50908736e-06	0.00450908736	723.4	51.487216976066	1.4234784898	0.228609096050061	13.579541697
HL5b2.5_a1	HL52.5	High	10	L5	2		27.93	22.14651272	14.08443357	7.870483762	0.367974982	3.10359408	4.994478448	7.626765196	42.93853206	20.98500587	26.39777551	25.70831322	5.183903385	0.074025064	6.20718816e-05	0.0620718816	0.09988956896	7.35949964e-06	0.00735949964	558.6	42.603110384856	1.5253530392	0.222519143868599	14.700476684
HL5b3.1_a1	HL53.1	High	10	L5	3		36.02	27.31679635	16.96294058	9.337436891	0.230232281	37.40305011	16.21589939	20.50565124	46.86807961	23.66723419	29.77756249	30.87984299	4.013531561	1.255113875	0.0007480610022	0.7480610022	0.3243179878	4.60464562e-06	0.00460464562	720.4	147.72271153296	4.101130248	0.23382830359557	17.8723912736667
HL5b3.2_a1	HL53.2	High	10	L5	3		40.5	22.04738573	13.04452035	7.198722224	0.203603367	14.97603486	9.322210676	8.126942691	41.38395465	24.74635773	25.6622835	31.74331479	3.976368304	1.386627878	0.0002995206972	0.2995206972	0.18644421352	4.07206734e-06	0.00407206734	810	65.8282357971	1.6253885382	0.256551050817129	14.0968761013333
HL5b3.3_a1	HL53.3	High	10	L5	3		43.74	24.02430448	14.37826922	8.436516267	0.181054567	17.84313725	9.27491913	8.419657062	43.35839176	25.10021138	24.03971049	28.52166762	4.748055847	0.134583146	0.000356862745	0.356862745	0.1854983826	3.62109134e-06	0.00362109134	874.8	73.655159978376	1.6839314124	0.251181999814768	15.613029989
HL5b3.4_a1	HL53.4	High	10	L5	3		32.59	28.58154804	15.89784903	7.542471649	0.338616024	23.52941176	12.49090476	13.86200951	45.37060333	29.29099553	33.65592194	28.56973893	4.218862857	0.107355134	0.0004705882352	0.4705882352	0.2498180952	6.77232048e-06	0.00677232048	651.8	90.35257798618	2.772401902	0.28515896899499	17.3406229063333
LA11.1_a1	LA11.1	Low	2	A1	1	m	32.46	18.20851803	11.50581568	6.46987474	0.22327291	35.39534884	6.758555395	2.956405338	39.27596429	20.16387195	24.01288338	24.95311555	1.2172856	-1.400469388	0.0007079069768	0.7079069768	0.1351711079	4.4654582e-06	0.0044654582	649.2	19.192983454296	0.5912810676	0.22557134934997	12.0614028166667
LA12.1_a1	LA12.1	Low	2	A1	2	m	32.82	19.85549432	12.37123708	6.583110607	0.462481955	49.25158562	5.729814809	2.629286764	40.6120474	21.00314169	26.17549827	32.17091937	-1.085391346	-2.159097171	0.0009850317124	0.9850317124	0.11459629618	9.2496391e-06	0.0092496391	656.4	17.258638318896	0.5258573528	0.232237552952702	12.9366140023333
LA12.2_a1	LA12.2	Low	2	A1	2	f	41.8	28.40823967	19.20738327	11.17918723	0.28556724	45.16701903	5.525403197	2.460900096	49.84834795	19.30759385	28.05359454	27.57568535	3.019126808	-0.781872076	0.0009033403806	0.9033403806	0.11050806394	5.7113448e-06	0.0057113448	836	20.57312480256	0.4921800192	0.19323188130068	19.5982700566667
LA12.3_a1	LA12.3	Low	2	A1	2	m	34.41	19.46737798	12.51099707	7.139126318	0.671547989	29.8858351	5.086288309	1.931688401	40.94149256	19.66087626	24.12232026	23.23784171	2.314574156	-1.462969795	0.000597716702	0.597716702	0.10172576618	1.343095978e-05	0.01343095978	688.2	13.293879575682	0.3863376802	0.217533908434162	13.0391671226667
LA13.1_a1	LA13.1	Low	2	A1	3	f	33.95	20.60146373	13.68870636	7.646301312	0.461359602	26.82352941	7.519905673	2.170504795	42.68644987	18.40364448	26.84779947	29.09921011	-0.361273965	-4.139164138	0.0005364705882	0.5364705882	0.15039811346	9.22719204e-06	0.00922719204	679	14.73772755805	0.434100959	0.201595890363226	13.9788238006667
LA13.2_a1	LA13.2	Low	2	A1	3	m	29.69	21.23829947	14.18023273	8.042799378	0.382257168	36.22657952	3.471641822	3.971324474	43.40482986	18.28020222	26.05918762	28.6399757	0.336805045	-3.877563348	0.0007245315904	0.7245315904	0.06943283644	7.64514336e-06	0.00764514336	593.8	23.581724726612	0.7942648948	0.199276093660369	14.487110526
LA13.3_a1	LA13.3	Low	2	A1	3	m	28.95	21.88120689	14.5553675	7.750607266	0.362251871	30.32679739	9.336452643	5.645921252	43.84678471	18.26074942	28.82919511	25.04467249	1.146242773	-4.73058426	0.0006065359478	0.6065359478	0.18672905286	7.24503742e-06	0.00724503742	579	32.68988404908	1.1291842504	0.20105730334547	14.729060552
LA13.4_a1	LA13.4	Low	2	A1	3	m	31.67	20.96442722	13.69485965	7.560203918	0.488245805	35.78649237	3.739250037	2.428576811	42.65873333	19.20310638	26.80397139	28.93864268	-0.240498175	-5.489583555	0.0007157298474	0.7157298474	0.07478500074	9.7649161e-06	0.0097649161	633.4	15.382605520874	0.4857153622	0.209743714498994	14.073163596
LA13.5_a1	LA13.5	Low	2	A1	3	m	27.75	23.65083301	15.12445621	8.578249195	0.234309402	52.23529412	11.13829309	1.896526278	44.65507143	21.12804593	26.42753043	32.14610578	-0.828739642	-2.693829974	0.0010447058824	1.0447058824	0.2227658618	4.68618804e-06	0.00468618804	555	10.5257208429	0.3793052556	0.219892023283792	15.784512805
LA13.6_a1	LA13.6	Low	2	A1	3	f	40.5	19.53999931	12.19802813	6.545747361	0.408827962	21.60784314	8.571639397	2.78242337	40.40960705	20.89702946	26.00603008	31.10281978	-1.021106543	-4.015262313	0.0004321568628	0.4321568628	0.17143278794	8.17655924e-06	0.00817655924	810	22.537629297	0.556484674	0.231330418813199	12.761258267
LA32.1_a1	LA32.1	Low	2	A3	2	f	44.1	17.59776525	11.9882913	6.684893601	0.483023868	30.7653277	3.840542578	2.502444091	40.09048665	16.38952934	25.49125182	27.9955679	2.591190973	-0.621147211	0.000615306554	0.615306554	0.07681085156	9.66047736e-06	0.00966047736	882	22.07155688262	0.5004888182	0.189598567842932	12.090316717
LA32.2_a1	LA32.2	Low	2	A3	2	m	27.39	15.67644345	10.15000176	5.670583914	0.672580493	39.28541226	9.633155619	3.818108616	36.96301778	18.13381637	23.22798513	27.64634828	1.654518807	-3.198349069	0.0007857082452	0.7857082452	0.19266311238	1.345160986e-05	0.01345160986	547.8	20.915598998448	0.7636217232	0.213983831110453	10.499009708
LA32.3_a1	LA32.3	Low	2	A3	2	m	29.6	17.65273417	11.56127583	6.080270735	0.51401428	33.92389006	6.370613036	2.641019759	39.46205955	17.77418002	26.41096126	21.91068563	3.821677654	-1.277593659	0.0006784778012	0.6784778012	0.12741226072	1.02802856e-05	0.0102802856	592	15.63483697328	0.5282039518	0.20851154428988	11.764760245
LA32.4_a1	LA32.4	Low	2	A3	2	f	33.84	18.74497805	12.44522953	6.27136917	0.407818116	23.62790698	4.580024649	3.07879162	40.78690302	17.22285274	29.1801762	25.06295404	3.048946782	-1.031241176	0.0004725581396	0.4725581396	0.09160049298	8.15636232e-06	0.00815636232	676.8	20.83726168416	0.615758324	0.201978409532599	12.48719225
LA32.5_a1	LA32.5	Low	2	A3	2	m	32.31	16.96596832	10.7858429	5.890433872	1.303430402	28.81606765	9.395306439	3.410095827	38.08433216	19.30437919	24.46053984	27.80456199	1.45210548	-3.077678953	0.000576321353	0.576321353	0.18790612878	2.606860804e-05	0.02606860804	646.2	22.036039234074	0.6820191654	0.222692687371199	11.2140816973333
LA32.6_a1	LA32.6	Low	2	A3	2	m	28.73	21.31435319	13.66038939	7.237280729	0.183702572	14.53276956	6.11990352	2.707696072	42.50034129	20.0506099	28.66892173	24.57840231	1.286327071	-3.381528337	0.0002906553912	0.2906553912	0.1223980704	3.67405144e-06	0.00367405144	574.6	15.558421629712	0.5415392144	0.218842605703032	14.0706744363333
LA33.1_a1	LA33.1	Low	2	A3	3	m	31.68	17.79031737	11.50867051	6.300279668	1.299288108	19.36210131	16.88382297	3.550519248	39.18539227	18.89263808	25.26866155	20.91441892	3.425326164	-2.591916016	0.0003872420262	0.3872420262	0.3376764594	2.598576216e-05	0.02598576216	633.6	22.496089955328	0.7101038496	0.214398083842615	11.866422516
LA33.2_a1	LA33.2	Low	2	A3	3	m	35.4	18.18962724	11.14307836	5.748932368	1.053940393	15.2195122	14.27386025	3.572505482	38.53030393	21.18257586	26.75682044	22.75277988	3.161193197	-1.711323589	0.000304390244	0.304390244	0.285477205	2.107880786e-05	0.02107880786	708	25.29333881256	0.7145010964	0.240228398160448	11.6938793226667
LA33.3_a1	LA33.3	Low	2	A3	3	m	33.45	19.50340899	12.14152121	5.554474235	0.674488572	3.651031895	15.60304076	3.679992457	40.19257435	20.24726956	32.30982414	21.25846153	3.063766603	-1.061374825	7.30206379e-05	0.0730206379	0.3120608152	1.348977144e-05	0.01348977144	669	24.61914953733	0.7359984914	0.232640354504558	12.3998014783333
LA33.4_a1	LA33.4	Low	2	A3	3	m	34.69	19.86659725	12.33587167	6.175046951	0.604112711	32.49530957	14.12831456	4.619005112	40.52635136	20.93910843	29.08240197	25.49413038	0.907173848	-1.829560984	0.0006499061914	0.6499061914	0.2825662912	1.208225422e-05	0.01208225422	693.8	32.046657467056	0.9238010224	0.233855534453226	12.7925052903333
#N/A	LL41.1	Low	2	L4	1		14.5	NA	NA	NA	0.136475746	5.451162791	8.662763968	NA	NA	NA	NA	NA	NA	NA	0.00010902325582	0.10902325582	0.17325527936	2.72951492e-06	0.00272951492	290	NA	NA	NA	NA
#N/A	LL41.2	Low	2	L4	1		16.14	NA	NA	NA	0.169663803	20.94418605	6.911180224	NA	NA	NA	NA	NA	NA	NA	0.000418883721	0.418883721	0.13822360448	3.39327606e-06	0.00339327606	322.8	NA	NA	NA	NA
#N/A	LL41.3	Low	2	L4	1		11.26	NA	NA	NA	0.067449508	22.6744186	6.322258393	NA	NA	NA	NA	NA	NA	NA	0.000453488372	0.453488372	0.12644516786	1.34899016e-06	0.00134899016	225.2	NA	NA	NA	NA
LL4b2.1_a1LL4b2.2_a1	LL42.1	Low	2	L4	2		38.03	27.8410504	15.58658756	6.675286705	0.161027022	39.83461538	3.796888849	1.593375898	44.91528937	28.34659314	37.40043597	3.794500109	8.665111754	3.151773355	0.0007966923076	0.7966923076	0.07593777698	3.22054044e-06	0.00322054044	760.6	12.119217080188	0.3186751796	0.282181196483383	16.7009748883333
LL4b2.3_a1LL4b2.4_a1	LL42.2	Low	2	L4	2		36.61	27.83464395	15.12119343	6.458509055	0.147378803	32.83461538	9.191612049	1.321262755	44.18485506	30.09066098	36.89530527	3.477352727	9.331394585	3.364149032	0.0006566923076	0.6566923076	0.18383224098	2.94757606e-06	0.00294757606	732.2	9.67428589211	0.264252551	0.295965607829573	16.4714488116667
LL4b2.5_a1LL4b2.6_a1	LL42.3	Low	2	L4	2		28.65	28.29575195	15.16095199	6.99862308	0.172780433	27.46538462	3.720602605	1.336871786	43.99572293	31.67689134	33.65664849	3.540846962	8.894753491	4.510042346	0.0005493076924	0.5493076924	0.0744120521	3.45560866e-06	0.00345560866	573	7.66027533378	0.2673743572	0.302250257592822	16.81844234
LL4b2.7_a1LL4b2.8_a1	LL42.4	Low	2	L4	2		29.06	28.50230555	14.88246022	6.30771967	0.177035118	9.076923077	1.447722191	1.424801059	43.66853913	32.68714629	36.39934386	3.792504892	8.742660303	3.415813449	0.00018153846154	0.18153846154	0.02895444382	3.54070236e-06	0.00354070236	581.2	8.280943754908	0.2849602118	0.313931516933945	16.5641618133333
LL4b3.3_a1LL4b3.4_a1	LL43.1	Low	2	L4	3		38.7	28.1121899	15.56777176	7.116691575	0.287721864	18.63789869	8.992714916	2.02965709	43.74341263	29.52812557	33.92223312	3.141052238	9.102367155	3.717259833	0.0003727579738	0.3727579738	0.17985429832	5.75443728e-06	0.00575443728	774	15.7095458766	0.405931418	0.287189312061315	16.932217745
#N/A	LL43.2	Low	2	L4	3		38.85	26.9449644	14.9167418	6.938171445	0.253969481	11.89118199	8.377660725	3.456653375	45.38633286	29.66286737	35.32948631	3.42197657	3.705628424	1.405394953	0.0002378236398	0.2378236398	0.1675532145	5.07938962e-06	0.00507938962	777	26.85819672375	0.691330675	0.287332354360654	16.2666258816667
#N/A	LL43.3	Low	2	L4	3		20.16	NA	NA	NA	0.287635627	23.08818011	7.495369143	0.861126682	NA	NA	NA	NA	NA	NA	0.0004617636022	0.4617636022	0.14990738286	5.75271254e-06	0.00575271254	403.2	3.472062781824	0.1722253364	NA	NA
LL5b1.1_a1	LL51.1	Low	2	L5	1		35.65	19.7785995	12.06676929	6.547799747	0.316172756	5.153488372	11.47505172	2.657540056	39.99238478	22.34805391	25.32927291	27.02579678	4.620863605	0.822927043	0.00010306976744	0.10306976744	0.2295010344	6.32345512e-06	0.00632345512	713	18.94826059928	0.5315080112	0.242164889370716	12.7977228456667
LL5b1.2_a1	LL51.2	Low	2	L5	1		31.92	17.57240875	11.1918135	7.003800013	0.298345168	40.31162791	9.982952455	2.604354231	38.58970049	20.43503002	19.7622869	24.52318114	4.240732215	-0.854406521	0.0008062325582	0.8062325582	0.1996590491	5.96690336e-06	0.00596690336	638.4	16.626197410704	0.5208708462	0.22182401437953	11.9226740876667
LL5b2.1_a1	LL52.1	Low	2	L5	2		33.42	19.09948104	12.01732522	6.925210263	0.246472057	8.103846154	2.798292798	1.365504915	39.99492683	20.81084563	23.06118436	24.20748283	4.541502703	-1.033934597	0.00016207692308	0.16207692308	0.05596585596	4.92944114e-06	0.00492944114	668.4	9.12703485186	0.273100983	0.227599058875909	12.6806721743333
LL5b2.2_a1	LL52.2	Low	2	L5	2		14.41	18.14226179	11.70755452	7.504936059	0.140862233	4.907692308	4.192113049	0.701193231	39.54895157	19.83140593	19.22019745	23.4663206	4.701108101	-0.979444001	9.815384616e-05	0.09815384616	0.08384226098	2.81724466e-06	0.00281724466	288.2	2.020838891742	0.1402386462	0.215569409311383	12.451584123
LL5b2.3_a1	LL52.3	Low	2	L5	2		28.1	17.61731156	10.70398185	6.36218421	0.205348359	5.811538462	4.84368056	1.344025878	37.64813352	22.24573057	20.12253095	25.01065968	5.059130826	0.140137655	0.00011623076924	0.11623076924	0.0968736112	4.10696718e-06	0.00410696718	562	7.55342543436	0.2688051756	0.244103601128576	11.5611592066667
LL5b2.4_a1	LL52.4	Low	2	L5	2		20.34	21.18271834	13.19596413	7.166462158	0.161398471	7.053846154	10.13611549	NA	41.65799542	21.82059409	26.7364091	25.81411067	4.516513014	-1.735402244	0.00014107692308	0.14107692308	0.2027223098	3.22796942e-06	0.00322796942	406.8	NA	NA	0.23231705336496	13.8483815426667
LL5b3.1_a1	LL53.1	Low	2	L5	3		37.14	22.9412049	13.38618297	6.594063448	0.264745361	12.76955603	8.513401091	3.643788593	42.02086354	25.05668911	30.14382395	23.49012671	4.2970637	-0.13163854	0.0002553911206	0.2553911206	0.17026802182	5.29490722e-06	0.00529490722	742.8	27.066061668804	0.7287577186	0.263025295520649	14.3071504393333
LL5b3.2_a1	LL53.2	Low	2	L5	3		44.1	26.57942552	15.65567767	7.903708913	0.292978661	19.22198732	5.013127074	NA	45.15338516	25.72877991	31.26779588	22.37240321	5.286773536	0.114652446	0.0003844397464	0.3844397464	0.10026254148	5.85957322e-06	0.00585957322	882	NA	NA	0.258641438635964	16.7129373676667
LL5b3.3_a1	LL53.3	Low	2	L5	3		39.65	21.00750607	12.8334886	7.191656071	0.296167265	13.602537	5.466139747	4.811564701	41.03841706	22.85527586	24.71700797	23.1753311	4.186464085	-0.112427446	0.00027205074	0.27205074	0.10932279494	5.9233453e-06	0.0059233453	793	38.15570807893	0.9623129402	0.241541879891795	13.677550247
LL5b3.4_a1	LL53.4	Low	2	L5	3		42.64	25.05838834	15.68231093	8.776042259	0.257249607	4.67653277	5.536062913	4.84553599	45.33894546	22.60334276	27.53050563	24.3821994	5.061421857	1.004715557	9.35306554e-05	0.0935306554	0.11072125826	5.14499214e-06	0.00514499214	852.8	41.32273092272	0.969107198	0.23014031614583	16.5055805096667
LL5b3.5_a1	LL53.5	Low	2	L5	3		43.31	23.87293104	15.18553328	8.323275687	0.258191871	13.62367865	5.409676425	2.672160327	44.38070303	21.36336755	27.98013481	20.97746319	4.724895388	-0.573876305	0.000272473573	0.272473573	0.1081935285	5.16383742e-06	0.00516383742	866.2	23.146252752474	0.5344320654	0.222420361661572	15.7939133356667
MA11.1_a1	MA11.1	Medium	6	A1	1	m	32.23	24.41580035	15.62128332	8.375392046	0.285139129	37.81860465	6.988537648	8.622133177	45.32222085	21.03035669	29.18851513	28.78386593	0.865823909	-1.570245917	0.000756372093	0.756372093	0.13977075296	5.70278258e-06	0.00570278258	644.6	55.578270458942	1.7244266354	0.219659281442364	16.1374919053333
MA11.2_a1	MA11.2	Medium	6	A1	1	m	31.93	18.86113258	12.25394722	6.814796657	0.385450008	34	12.41118283	9.013150693	40.5217105	18.93484429	25.27763739	22.80562867	2.454930007	-1.660201054	0.00068	0.68	0.2482236566	7.70900016e-06	0.00770900016	638.6	57.557980325498	1.8026301386	0.21234672713261	12.6432921523333
MA11.3_a1	MA11.3	Medium	6	A1	1	m	34.8	23.43249456	14.47215923	7.867744891	0.336942598	44.03255814	5.690848003	8.927380824	43.56546037	22.78307515	27.24401121	24.6536261	1.948413861	-0.893826532	0.0008806511628	0.8806511628	0.11381696006	6.73885196e-06	0.00673885196	696	62.13457053504	1.7854761648	0.236391430446567	15.257466227
MA11.4_a1	MA11.4	Medium	6	A1	1	m	32.51	17.86423463	11.12754212	6.631677088	0.466687945	29.69767442	10.34479228	10.69752432	38.58658907	21.09770094	21.90332978	26.57840018	1.2067866	-4.30272189	0.0005939534884	0.5939534884	0.2068958456	9.3337589e-06	0.0093337589	650.2	69.55530312864	2.139504864	0.232365631402705	11.8744846126667
MA12.1_a1	MA12.1	Medium	6	A1	2	m	34.8	18.42732583	12.07651844	7.321903853	1.296223865	30.89640592	7.86278668	9.03128097	40.21410915	18.83162062	21.55841691	26.44695921	1.488668806	-3.31229807	0.0006179281184	0.6179281184	0.1572557336	2.59244773e-05	0.0259244773	696	62.8577155512	1.806256194	0.208196951629664	12.6085827076667
MA12.2_a1	MA12.2	Medium	6	A1	2	f	43.07	18.99726003	12.52702033	7.389119705	0.76238178	18.20718816	4.898077383	7.434632665	40.8979449	18.5389132	23.0918761	28.10845046	0.119198375	-2.916642541	0.0003641437632	0.3641437632	0.09796154766	1.52476356e-05	0.0152476356	861.4	64.04192577631	1.486926533	0.205246230083966	12.971133355
MA13.1_a1	MA13.1	Medium	6	A1	3	f	45.69	23.20018644	14.19836962	7.378530624	0.244141774	53.24183007	7.798145178	6.512464412	43.32496539	22.80795147	28.75203361	30.00325323	0.11368705	-1.416106587	0.0010648366014	1.0648366014	0.15596290356	4.88283548e-06	0.00488283548	913.8	59.510899796856	1.3024928824	0.240699582239433	14.9256955613333
MA13.2_a1	MA13.2	Medium	6	A1	3	m	35.49	17.92081951	11.77558844	7.136985109	0.723033329	44.13071895	6.779127751	8.42681858	39.78782441	18.53394096	21.51446985	27.81516823	-0.055033295	-4.199750682	0.000882614379	0.882614379	0.13558255502	1.446066658e-05	0.01446066658	709.8	59.81355828084	1.685363716	0.206935164695567	12.2777976863333
MA13.3_a1	MA13.3	Medium	6	A1	3	m	35.81	19.75557213	12.74467887	6.989939457	0.600823142	31.1416122	8.246789187	6.337061373	41.25243405	19.50203976	26.08548883	28.89090288	-0.04658757	-4.08560467	0.000622832244	0.622832244	0.16493578374	1.201646284e-05	0.01201646284	716.2	45.386033553426	1.2674122746	0.215718126607699	13.163396819
MA13.4_a1	MA13.4	Medium	6	A1	3	m	31.13	22.98724451	15.13757508	8.244910341	0.416544262	31.4379085	6.742265196	6.791053515	44.75782171	19.17248366	28.33583723	26.56123602	1.412230489	-1.395733974	0.00062875817	0.62875817	0.13484530392	8.33088524e-06	0.00833088524	622.6	42.28109918439	1.358210703	0.205893942959377	15.4565766436667
MA13.5_a1	MA13.5	Medium	6	A1	3	m	32.44	22.15694473	14.32839292	7.890066294	0.297552758	40.31372549	8.246789187	7.288575921	43.48906355	19.94591182	26.78707514	27.11995851	0.918900837	-2.436351072	0.0008062745098	0.8062745098	0.16493578374	5.95105516e-06	0.00595105516	648.8	47.288280575448	1.4577151842	0.214567064860369	14.7918013146667
MA13.6_a1	MA13.6	Medium	6	A1	3	m	34.89	25.14430026	16.42801382	9.295879116	0.253006465	51.49891068	9.861467073	12.61791121	46.3952294	20.35989004	27.68609739	30.00018802	-0.091696797	-2.466762046	0.0010299782136	1.0299782136	0.19722934146	5.0601293e-06	0.0050601293	697.8	88.04778442338	2.523582242	0.209665654484058	16.9560643986667
MA13.7_a1	MA13.7	Medium	6	A1	3	m	34.33	21.63104608	13.82687843	7.397779913	0.775531197	35.66884532	17.00757618	13.88860059	42.85786657	20.29837425	27.6388876	29.02448404	0.196421048	-4.155476096	0.0007133769064	0.7133769064	0.3401515236	1.551062394e-05	0.01551062394	686.6	95.35913165094	2.777720118	0.220096572426258	14.2852348076667
MA13.8_a1	MA13.8	Medium	6	A1	3	f	38.89	19.28123867	12.08125945	6.417799886	0.525140623	26.33986928	9.45130393	13.61157147	40.18991288	20.523102	26.54175611	27.86580155	0.365758512	-2.071826089	0.0005267973856	0.5267973856	0.1890260786	1.050281246e-05	0.01050281246	777.8	105.87080289366	2.722314294	0.229572886459849	12.5934326686667
MA31.1_a1	MA31.1	Medium	6	A3	1	f	37.2	14.80075469	9.410911366	4.904526511	0.267815628	12.07307692	7.441947237	11.84797107	35.65899932	18.26893341	24.69061479	28.15989339	-0.529341331	-3.580855523	0.0002414615384	0.2414615384	0.14883894474	5.35631256e-06	0.00535631256	744	88.1489047608	2.369594214	0.222613483579926	9.70539752233333
MA32.1_a1	MA32.1	Medium	6	A3	2	m	36.79	20.26709303	12.89543833	6.425116201	0.469840485	28.25369979	2.788676042	9.474841766	41.52614027	19.7322946	30.01912996	22.43996013	2.836950369	-2.026378055	0.0005650739958	0.5650739958	0.05577352084	9.3968097e-06	0.0093968097	735.8	69.715885714228	1.8949683532	0.222288661259784	13.1958825203333
MA33.1_a1	MA33.1	Medium	6	A3	3	m	36.27	18.43207694	12.44767543	7.08475383	0.837280555	14.0412758	19.72637157	13.13277193	40.8479861	16.96440964	24.51190358	24.18027249	3.408423959	-1.205053952	0.000280825516	0.280825516	0.3945274314	1.67456111e-05	0.0167456111	725.4	95.26512758022	2.626554386	0.193796939764773	12.6548354
MA33.2_a1	MA33.2	Medium	6	A3	3	m	30.74	15.77199668	9.992913777	5.231612956	1.305253683	40.79924953	18.72434186	11.90171361	36.66270411	18.78103648	24.80380293	22.44962696	3.811107427	-1.800458581	0.0008159849906	0.8159849906	0.3744868372	2.610507366e-05	0.02610507366	614.8	73.17173527428	2.380342722	0.224300523483089	10.332174471
MA33.3_a1	MA33.3	Medium	6	A3	3	m	32.48	18.29833998	12.05029335	6.463387655	0.683566269	18.7804878	11.59654167	10	40.20421616	17.85342078	26.31847843	26.67671389	2.199546781	-1.764842297	0.000375609756	0.375609756	0.2319308334	1.367132538e-05	0.01367132538	649.6	64.96	2	0.205875716446965	12.2706736616667
MA33.4_a1	MA33.4	Medium	6	A3	3	f	42.56	17.94742058	12.00001846	6.7579128	0.45189662	14.82926829	7.990920848	8.704547742	40.14131804	17.36435817	24.40174521	23.8855183	3.801725853	-0.594164989	0.0002965853658	0.2965853658	0.15981841696	9.0379324e-06	0.0090379324	851.2	74.093110379904	1.7409095484	0.198594681570475	12.23511728
MA33.5_a1	MA33.5	Medium	6	A3	3	f	39.35	16.44935276	10.97338062	6.247235134	0.754916261	8.195121951	8.798478524	8.142998252	38.48229692	17.04913517	23.17933566	25.92705297	2.853547585	-1.672827512	0.00016390243902	0.16390243902	0.17596957048	1.509832522e-05	0.01509832522	787	64.08539624324	1.6285996504	0.199687320155829	11.223322838
MA33.6_a1	MA33.6	Medium	6	A3	3	m	36.9	17.43742118	11.29137218	5.935185086	0.959161653	16.88555347	13.47428818	9.64982614	38.97838228	18.33498006	26.24428638	24.96408028	3.737910345	-1.053229028	0.0003377110694	0.3377110694	0.2694857636	1.918323306e-05	0.01918323306	738	71.2157169132	1.929965228	0.21393341944383	11.554659482
MA33.7_a1	MA33.7	Medium	6	A3	3	f	33.53	19.04547662	12.39044192	5.996259891	0.127467301	23.98123827	7.053327324	11.03043495	40.78576293	18.1542774	30.945579	22.07077433	1.79539435	-1.026649482	0.0004796247654	0.4796247654	0.14106654648	2.54934602e-06	0.00254934602	670.6	73.9700967747	2.20608699	0.211701614238882	12.4773928103333
MA33.8_a1	MA33.8	Medium	6	A3	3	m	30.29	19.72446971	12.69887413	6.39084366	0.286887482	13.23452158	2.932583323	9.46183953	41.24289124	19.04902601	29.67994686	23.0401962	2.056932446	-2.964668749	0.0002646904316	0.2646904316	0.05865166646	5.73774964e-06	0.00573774964	605.8	57.31982387274	1.892367906	0.2166832518777	12.9380625
#N/A	ML41.1	Medium	6	L4	1		17.41	NA	NA	NA	0.144473916	5.455813953	6.952746652	NA	NA	NA	NA	NA	NA	NA	0.00010911627906	0.10911627906	0.13905493304	2.88947832e-06	0.00288947832	348.2	NA	NA	NA	NA
#N/A	ML41.2	Medium	6	L4	1		18.74	NA	NA	NA	0.230474862	4.172093023	7.563233214	NA	NA	NA	NA	NA	NA	NA	8.344186046e-05	0.08344186046	0.15126466428	4.60949724e-06	0.00460949724	374.8	NA	NA	NA	NA
#N/A	ML41.3	Medium	6	L4	1		15.34	NA	NA	NA	0.121250829	47.10697674	6.540369119	NA	NA	NA	NA	NA	NA	NA	0.0009421395348	0.9421395348	0.13080738238	2.42501658e-06	0.00242501658	306.8	NA	NA	NA	NA
ML4b2.1_a1ML4b2.2_a1	ML42.1	Medium	6	L4	2		30.09	24.6503081	12.14204811	5.18560357	0.276091666	20.46923077	8.636920941	4.585832339	39.45242908	34.88321136	32.35009285	2.963549003	2.857843882	0.907480243	0.0004093846154	0.4093846154	0.17273841882	5.52183332e-06	0.00552183332	601.8	27.597539016102	0.9171664678	0.33996898482409	13.99265326
ML4b2.3_a1ML4b2.5_a1	ML42.2	Medium	6	L4	2		34.26	24.81577625	13.07330293	6.17632436	0.172879902	37.74615385	4.703853491	4.064559496	41.10525967	31.29783575	30.25356786	2.875927273	3.035197519	0.89717913	0.000754923077	0.754923077	0.09407706982	3.45759804e-06	0.00345759804	685.2	27.850361666592	0.8129118992	0.309917094163596	14.6884678466667
ML4b2.5_a1ML4b2.6_a1	ML42.3	Medium	6	L4	2		26.41	25.1977423	13.07288713	5.66991635	0.19000635	13	15.19634971	4.384455024	41.19387353	31.83457253	33.28204965	2.995827181	3.340802512	0.605995239	0.00026	0.26	0.3039269942	3.800127e-06	0.003800127	528.2	23.158691436768	0.8768910048	0.316818807283463	14.6468485933333
ML4b2.7_a1ML4b2.8_a1	ML42.4	Medium	6	L4	2		24.89	24.0901242	12.05992974	5.763781685	0.163812912	NA	11.2786037	3.783477572	39.39144501	34.08481185	28.37323686	2.943156311	3.331106458	1.419692398	NA	NA	0.225572074	3.27625824e-06	0.00327625824	497.8	18.834151353416	0.7566955144	0.332784965686831	13.9712785416667
ML4b3.1_a1ML4b3.2_a1	ML43.1	Medium	6	L4	3		27.82	24.9114722	12.37713647	5.47680297	0.342507227	6.893058161	10.27935576	10.77448525	39.99002647	34.28403155	31.22229986	3.41482711	3.523253749	1.004849972	0.00013786116322	0.13786116322	0.2055871152	6.85014454e-06	0.00685014454	556.4	59.949235931	2.15489705	0.33614382990064	14.2551372133333
ML4b3.3_a1ML4b3.4_a1	ML43.2	Medium	6	L4	3		33.07	26.73486845	13.49894041	5.765778585	0.317335178	19.18574109	8.327705323	5.77551183	41.67827495	33.96123686	34.14832048	3.029111161	3.438968527	0.966106629	0.0003837148218	0.3837148218	0.16655410646	6.34670356e-06	0.00634670356	661.4	38.19923524362	1.155102366	0.328975267692317	15.333195815
ML4b3.5_a1ML4b3.6_a1	ML43.3	Medium	6	L4	3		26.87	27.7041759	14.28579754	6.35944488	0.325469134	8.4315197	8.012639032	11.16116875	42.92679918	33.25640485	34.16028994	3.076364653	3.516783408	0.511542233	0.000168630394	0.168630394	0.16025278064	6.50938268e-06	0.00650938268	537.4	59.9801208625	2.23223375	0.319561487200598	16.1164727733333
ML5b1.1_a1	ML51.1	Medium	6	L5	1		33.63	22.03271466	13.46423282	7.644121455	0.1513032	7.130232558	8.274382339	7.118104668	42.14365543	23.19499777	24.74601511	21.61926308	5.669711047	-1.007623289	0.00014260465116	0.14260465116	0.16548764678	3.026064e-06	0.003026064	672.6	47.876371996968	1.4236209336	0.241386441603964	14.3803563116667
ML5b1.2_a1	ML51.2	Medium	6	L5	1		33.32	25.8460872	14.99233544	7.814284326	0.276322433	30.07906977	6.74692881	7.255748462	44.21033416	26.63165999	28.70952957	27.69051697	4.215004436	0.820167442	0.0006015813954	0.6015813954	0.1349385762	5.52644866e-06	0.00552644866	666.4	48.352307750768	1.4511496924	0.265773040640631	16.2175689886667
ML5b2.1_a1	ML52.1	Medium	6	L5	2		23.81	18.63858621	11.34357937	6.709724577	0.22282358	5.046153846	6.658225166	4.873392199	38.81125979	22.48188836	21.23958499	23.92588389	4.108478242	-0.124137362	0.00010092307692	0.10092307692	0.13316450332	4.4564716e-06	0.0044564716	476.2	23.207093651638	0.9746784398	0.243311538672384	12.2306300523333
ML5b2.2_a1	ML52.2	Medium	6	L5	2		39.29	24.23243464	15.01181002	8.160507691	0.231204741	7.307692308	6.539134643	5.531570263	44.29409298	22.95769696	28.09517657	30.20135229	4.496383286	0.79688991	0.00014615384616	0.14615384616	0.13078269286	4.62409482e-06	0.00462409482	785.8	43.467079126654	1.1063140526	0.234954824583443	15.801584117
ML5b2.3_a1	ML52.3	Medium	6	L5	2		23.7	20.1198692	11.82698143	6.741831842	0.30935947	5.496153846	2.770956954	5.162594376	39.41154632	24.68853267	22.74135197	23.31444534	4.876698711	-1.307005032	0.00010992307692	0.10992307692	0.05541913908	6.1871894e-06	0.0061871894	474	24.47069734224	1.0325188752	0.25958389031977	12.8962274906667
ML5b3.1_a1	ML53.1	Medium	6	L5	3		41.96	20.61551779	12.48498839	7.437410326	0.23015883	8.684989429	5.403443629	11.11621698	40.50862186	23.46029083	21.85731877	31.77089045	3.869795132	0.54793077	0.00017369978858	0.17369978858	0.10806887258	4.6031766e-06	0.0046031766	839.2	93.28729289616	2.223243396	0.245631572997292	13.5126388353333
ML5b3.2_a1	ML53.2	Medium	6	L5	3		47.8	25.09513854	14.94617551	7.904379897	0.226371702	14.90486258	3.772855991	9.846142243	44.23934756	25.041512	28.95896434	23.21025889	5.777509078	1.093743082	0.0002980972516	0.2980972516	0.07545711982	4.52743404e-06	0.00452743404	956	94.12911984308	1.9692284486	0.253462286910137	15.9818979823333
ML5b3.3_a1	ML53.3	Medium	6	L5	3		42.56	25.14412517	15.11004159	8.020055643	0.346672955	0.558139535	4.784065025	13.71175401	44.45731401	24.4843304	28.64664244	25.34780216	4.408511597	0.247818647	1.11627907e-05	0.0111627907	0.0956813005	6.9334591e-06	0.0069334591	851.2	116.71445013312	2.742350802	0.249268197248359	16.0914074676667
ML5b3.4_a1	ML53.4	Medium	6	L5	3		40.22	24.33986152	14.21203602	6.827365405	0.285900098	0.8583878	3.260022379	5.643645665	43.18691215	25.42107388	32.01250279	21.82537304	4.329697653	0.568648399	1.7167756e-05	0.017167756	0.06520044758	5.71800196e-06	0.00571800196	804.4	45.39748572926	1.128729133	0.262706277673926	15.1264209816667
ML5b3.5_a1	ML53.5	Medium	6	L5	3		52.15	25.51786401	16.31218476	9.355344603	0.225495738	24.64923747	4.405029302	9.852266282	46.01949012	21.95376547	27.16051975	29.98686193	4.432318104	0.464650407	0.0004929847494	0.4929847494	0.08810058604	4.50991476e-06	0.00450991476	1043	102.75913732126	1.9704532564	0.220073356849686	17.061797791
ML5b3.6_a1	ML53.6	Medium	6	L5	3		41.91	22.14989485	12.97497512	7.238585241	0.184654708	27.4422658	16.3126684	11.69229404	41.31681523	25.30084518	24.87240718	28.65543813	3.883698383	0.316715709	0.000548845316	0.548845316	0.326253368	3.69309416e-06	0.00369309416	838.2	98.00480864328	2.338458808	0.261208646119865	14.121151737
